# Supplementary material for: Dickkopf-Related Protein 1 as Response Marker for Transarterial Chemoembolization of Hepatocellular Carcinomas
Source: Cancers (Basel). 2022 Sep 30;14(19):4807. doi: 10.3390/cancers14194807 (PMC9563450; doi:10.3390/cancers14194807)
Supplement: Supplementary file 1 [file cancers-14-04807-s001.zip]

Archive with 1 entries (1 files):
- cancers-1899382-supplementary.pdf
